# Supplementary material for: Fumonisin B Determination in Maize Products from Belize Using an Immunosensor Based on Screen-Printed Carbon Electrodes
Source: Biosensors (Basel). 2025 Aug 12;15(8):526. doi: 10.3390/bios15080526 (PMC12384066; doi:10.3390/bios15080526)
Supplement: Supplementary file 1 [file biosensors-15-00526-s001.zip]

Archive with 3 entries (3 files):
- De la Escosura-Muniz_Fumonisins_Supplementary Material.pdf
- Video S1 - Sensors preparation and results.mp4
- Video S2 - Maize sample preparation.mp4
